# Supplementary material for: Photosynthetic Efficiency and Glyco-Metabolism Changes in Artificial Triploid Loquats Contribute to Heterosis Manifestation
Source: Int J Mol Sci. 2022 Sep 26;23(19):11337. doi: 10.3390/ijms231911337 (PMC9570370; doi:10.3390/ijms231911337)
Supplement: Supplementary file 1 [file ijms-23-11337-s001.zip]

Archive with 1 entries (1 files):
- ijms-1921925-supplementary.pdf
